# Supplementary material for: An evidence based conceptual framework for the multifactorial understanding of proximal junctional kyphosis
Source: Brain Spine. 2024 Apr 20;4:102807. doi: 10.1016/j.bas.2024.102807 (PMC11070827; doi:10.1016/j.bas.2024.102807)
Supplement: Multimedia component 1 [file mmc1.xlsx]

## Sheet: Sheet1
Preoperative mechanical		Intraoperative mechanical		Postoperative mechanical		Preoperative demographic
Common variable	Sub-variables	Common Variable	Sub-variables	Common variable	Sub-variables	Common variable	Sub-variables
Thoracic Kyphosis	Thoracic Kyphosis (TK)	Global correction	ΔSVA	Global alignment	SVA	Age	Age
	ΔTK while supine, prone, standing		ΔGSA		Global Sagittal Alignment (GSA)	BMI	BMI
	Supine TK		dThoracolumbar Kyphosis (TLK)		Global kyphosis (GK)	Sex	Sex
	Prone TK		delta UIV Femoral Angle (UIVFA)		LL-TK	Patient reported outcomes	VAS
	Mean TK angle		deltaGAP Score		TK+LL		SRS
	T1-Slope		Roussouly correction		Sagittal Cobb Angle		ODI
	Thoracic Flexibility		Overcorrection		Thoracolumbar kyphosis (TLK)		ASA
PI-LL	Pelvic Incidence Lumbar Lordosis Difference (PI-LL)		Correction criteria		TLK		JOA
	Age Adjusted (PI-LL)		Age adjusted SVA offset (overcorrection vs under)		T1-pelvic angle (TPA)		EQ-5D
UIV angle	Proximal Local Kyphosis		Under, Ideal, Over Correction		SAAS		HRQOL
	Apical vertebral translation		delta UIV Femoral Angle (UIVFA)		Spinopelvic realignment score		FRAX
	PJA		SAAS		Sagittal profile matching	Comorbidities	Charlson Comorbidity Index
Global alignment	Global Sagittal Allignment (GSA)		(PRCA) proximal rod contouring angle		Roussouly type relative to ideal		Diabetes, HTN, CAD, HLD, Smoking
	*Sagittal Vertical Axis (SVA)		Rod contour angle (RCA) (PCRA)		C7 Plumb Line		# of comorbidities
	(UIV-PVA) UIV pedicle screw-vetebral angle		UIVRA-UIV slope		T1-pelvic angle (TPA)		Frailty Index
	TK+LL		PS-UIV slopes		UIV Femoral Angle (UIVFA)		Neurologic comorbidities
	LL-TK		ΔTPA		GAP Score		Steroid use
	Sagittal Cobb Angle	Thoracic correction	ΔTK	Thoracic alignment	TK	Spine pathology history	Previous PJK
	T1-pelvic angle (TPA)		RCA-KA		TK Mismatch		Hx or vetebral fx
	(UIV) to the C2 plumb line in sitting position		KA		Standing T1-L1 pelvic angle (TLPA)		Prior Spine Surgery
	C7 Plumb Line		T4-T12		T1 slope
	Mean CoG distance from CoM		Thoracic apex	Lumbar alignment	LL
	Thoracolumbar Kyphosis (TLK)		Age adjusted TPA offset (overcorrection vs under)		LL Mismatch
	Standing T1-L1 pelvic angle (TLPA)	Lumbar correction	ΔLL		Lordosis distribution index (LDI)
	GAP Score		delta LDI		Lordosis tilt (LT)
	Global Tilt (GT)		deltaL1-Pelvic Angle (L1PA)		L1-Pelvic Angle (L1PA)
	UIV Femoral Angle (UIVFA)		deltaL1-Plumb Line (L1PL)		L1-Plumb Line (L1PL)
	Roussouly type		deltaL1-Gravity Line (L1GL)		L1-Gravity Line (L1GL)
Coronal deformity	Global kyphosis (GK)		Lumbar apex		Lumbar apex
	CSVL coronal vertical axis from the central sacrum vertical line		Age adjusted PI-LL offset (overcorrection vs under)	Pelvic alignment	SS
	CSVL		Age adjusted PI-LL offset (overcorrection vs under)		PT
	Coronal Cobb angle		ΔPI-LL		PI
	Scoliotic angle (SA)	Pelvic Correction	ΔPT	PI-LL	PI-LL
Lumbar spine alignment	SRS-schwab tyep		ΔSS	UIV-angle	(UIV-PVA) UIV pedicle screw-vetebral angle
	Lumbar Lordosis (LL)		ΔPI		(UIV-RVA) UIV rod-vetebral angle
	Lordosis Tilt (LT)		PS slope		Proximal Local Kyphosis
	L1-Pelvic Angle (L1PA)		Age adjusted PT offset (overcorrection vs under)		PJA
	L1-Plumb Line (L1PL)		Fused Levels		inflection vertebrae (IV)
	L1-Gravity Line (L1GL)	Instrument characteristics	Implant density	Coronal alignment	Cervical lordosis
	LDI		UIV Transverse Process Hooks vs pedicle screw		Apical vertebral translation
Pelvic parameters	Lumbar Degenerative Kyphosis (LDK) types		Polyaxial vs monoaxial screw		CSVL coronal vertical axis from the central sacrum vertical line
	Pelvic Tilt (PT)		Pedicle Screw Density		Scoliotic angle (SA)
	Sacral Slope (SS)		Instrument type (screw, rod, hybrid)		CSVL
	Pelvic Incidence (PI)		Rod Diameter		Coronal Cobb angle
	Relative pelvic version		Rod Material	Hip/LE metrics	Acetabular anteversion (AA)
Hip/LE metrics	Mean Ant-PT angle		Rod Type (Single, Double, UIV Hook)		Extension ROM (E-ROM)
	Acetabular anteversion (AA)		Pelvic Satellite Rod		Flexion ROM (F-ROM)
	Hip ROM (H-ROM)		Patient Specific Rod		Hip ROM (H-ROM)
	Mean Stride Length		Transverse Process Hooks at UIV
	Mean Stride Velocity		Iliac screw loosening
	Mean min of knee flexion angle		Pedicle screw loosening
	Mean min of hip flexion angle		Bicortical screw at UIV
			Screw trajectory
			Use of crosslinks
			Multilevel stabilization screws
			Bilateral Satelite Rods vs Standard 2 Screw Construct
			Anchor type
		LIV	LIV
			Sacral fusion
			Pelvic fixation
			Iliac fixation
		UIV	UIV
			Inflection vetebrae
